# Supplementary material for: Psychometric properties of the Brazilian-Portuguese Flow State Scale Short (FSS-BR-S)
Source: PLoS One. 2024 Feb 1;19(2):e0286639. doi: 10.1371/journal.pone.0286639 (PMC10833536; doi:10.1371/journal.pone.0286639)
Supplement: S1 Dataset — Dataset with the responses gathered to validate the Portuguese-Brazilian Flow-State Scale 2. (CSV) [file pone.0286639.s003.csv]

ID	age	gender	civil_status	ethnicity	socioeconomic	sexual_orientation	activity	Q1	Q2	Q3	Q4	Q5	Q6	Q7	Q8	Q9	Q10	Q11	Q12	Q13	Q14	Q15	Q16	Q17	Q18	Q19	Q20	Q21	Q22	Q23	Q24	Q25	Q26	Q27	Q28	Q29	Q30	Q31	Q32	Q33	Q34	Q35	Q36	IRV
P001	less than 18	women	single	white	lower	homosexual	learning about physics	5	4	4	4	3	4	3	5	3	5	4	2	2	4	3	3	2	4	1	5	4	4	4	4	2	4	3	5	1	5	3	4	4	5	3	5	1.128280051
P002	25-34	men	single	white	middle	heterosexual	security information activities	4	4	3	4	3	3	3	4	3	4	4	2	2	5	4	3	3	4	3	4	3	3	4	4	4	3	3	5	4	4	4	3	4	5	4	4	0.728119997
P003	18-24	men	single	white	middle	heterosexual	history reading: As aventuras de Oxy e Geny - Uma aventura pelo sistema cardiovascular humano.	4	2	4	4	5	5	4	3	2	1	3	2	4	4	5	4	3	4	1	5	4	5	4	4	4	5	3	5	4	5	4	5	3	4	3	5	1.124051628
P004	18-24	men	single	white	middle	heterosexual	security information activities	2	4	3	3	4	4	4	4	4	4	4	2	2	2	4	4	4	4	4	3	3	2	2	2	4	4	4	4	4	3	4	4	4	4	4	3	0.808683037
P005	less than 18	women	single	white	middle	heterosexual	learning about physics	4	4	4	4	2	3	2	3	4	4	4	3	2	2	2	2	2	4	2	3	2	3	3	4	2	3	2	2	4	2	2	3	4	2	4	4	0.89265077
P006	less than 18	men	single	white	higher	heterosexual	Question app	4	4	3	4	4	3	4	4	4	4	4	1	2	4	4	4	4	4	4	5	4	1	5	4	5	5	5	5	1	5	4	5	4	5	4	5	1.105182596
P007	less than 18	women	single	white	middle higher	heterosexual	Question app	4	4	3	2	4	3	4	3	2	3	3	2	3	3	3	3	3	3	3	4	4	4	3	3	3	4	2	2	3	3	2	3	3	4	3	3	0.649175301
P008	less than 18	women	single	white	middle	heterosexual	learning about physics	4	4	2	3	2	2	4	3	2	4	4	2	1	3	3	2	3	3	3	4	3	1	4	3	2	3	3	2	2	4	4	4	4	4	4	4	0.940702203
P009	less than 18	men	single	mixed	middle lower	heterosexual	learning about physics	4	4	2	3	3	4	3	2	2	4	3	3	3	4	3	2	3	2	2	4	3	3	3	4	3	2	4	2	2	4	3	4	3	2	2	5	0.844684594
P010	18-24	men	single	white	middle	heterosexual	security information activities	4	4	3	4	4	3	4	2	4	5	4	3	3	4	5	5	3	2	5	5	4	3	4	4	4	4	3	2	5	5	5	5	4	2	5	5	0.97914767
P011	35-44	men	married	white	middle	heterosexual	history reading: As aventuras de Oxy e Geny - Uma aventura pelo sistema cardiovascular humano.	4	4	4	4	3	2	4	3	2	3	4	3	3	4	4	3	3	3	2	2	4	3	4	4	4	3	4	2	2	2	4	3	3	3	2	3	0.774596669
P012	less than 18	women	single	white	middle lower	heterosexual	learning about physics	4	3	3	4	2	3	3	3	4	5	4	3	3	5	4	4	4	3	5	5	3	3	4	5	3	5	4	3	4	5	3	5	4	3	4	5	0.855885321
P013	less than 18	men	single	white	middle	heterosexual	learning about physics	4	4	3	4	3	1	4	3	3	4	4	2	4	4	4	4	4	2	3	4	3	3	4	4	4	4	4	2	3	4	3	4	4	2	3	4	0.806225775
P014	greater than 55	men	married	white	middle lower		identification of catesiana coords	3	4	4	3	2	1	2	1	4	4	2	2	4	4	2	2	3	3	2	4	2	3	3	3	3	2	2	3	2	1	4	5	4	2	2	4	1.037013416
P015	25-34	women	single	white	middle higher	heterosexual	short lesson of ergonomy for teachers	4	4	4	4	3	4	4	3	3	4	4	4	4	4	4	4	4	3	4	4	4	4	4	4	4	4	4	3	3	4	4	4	4	3	3	4	0.421637021
P016	less than 18	women	single	white	middle	bisexual	learning about physics	4	4	4	4	4	2	4	4	4	4	4	4	3	4	3	4	4	4	4	4	3	4	4	4	4	4	4	4	4	4	4	4	4	4	4	5	0.464621368
P017	less than 18	women	single	white	middle	heterosexual	learning about physics	4	3	2	4	2	2	2	1	4	4	4	4	2	4	3	2	2	2	4	2	3	4	2	3	4	4	2	1	3	3	2	4	2	4	4	5	1.055221334
P018	less than 18	men	single	white	middle	heterosexual	learning about physics	4	5	4	4	5	1	4	2	4	5	4	2	4	5	4	3	4	2	4	5	4	3	4	4	4	4	5	2	4	5	4	4	4	2	5	5	1.055597326
P019	less than 18	women	single		middle lower		learning about physics	4	4	4	4	3	2	4	4	4	4	4	3	4	4	3	4	4	4	4	4	3	4	4	4	4	4	4	4	4	4	3	4	3	4	4	4	0.48468612
P020	35-44	men	single	mixed	lower	heterosexual	security information activities	3	2	3	4	4	4	3	5	4	4	3	2	2	4	4	4	4	5	5	4	3	4	2	4	3	5	4	5	5	4	4	4	4	1	5	4	1.00316958
P021	less than 18	women	single	mixed	middle	heterosexual	learning about physics	4	4	3	4	3	2	3	1	3	3	4	2	2	4	4	2	3	1	3	4	3	2	3	4	3	2	2	1	2	4	4	3	3	1	3	4	0.990029661
P022	35-44	women	married	white	middle	heterosexual	history reading: As aventuras de Oxy e Geny - Uma aventura pelo sistema cardiovascular humano.	4	4	5	5	4	4	5	3	3	4	4	3	4	4	4	4	4	3	3	4	4	4	4	4	4	4	4	3	3	4	5	5	4	3	3	5	0.649175301
P023	less than 18	women	single	white	middle	heterosexual	learning about physics	5	5	5	5	4	1	5	4	1	5	5	3	5	5	5	4	4	4	4	5	5	4	4	4	5	4	5	4	2	5	5	5	5	5	2	5	1.130739328
P024	less than 18	men	single	white	middle	heterosexual	learning about physics	4	4	4	4	4	3	4	4	3	5	3	4	3	5	4	5	4	4	3	3	4	4	3	4	3	4	4	4	3	5	3	4	4	5	3	5	0.682548911
P025	less than 18	men	single	white	higher	heterosexual	learning about physics	4	4	2	2	3	4	5	4	4	2	4	4	3	4	4	2	4	3	3	4	4	4	4	2	2	3	4	4	3	5	4	3	2	3	4	4	0.87650098
P026	less than 18	men	single	white	middle lower	heterosexual	learning about physics	4	2	2	3	1	1	3	3	4	2	2	2	2	1	2	2	2	2	2	2	2	2	3	1	2	3	3	3	4	2	3	4	4	5	5	2	1.054092553
P027	less than 18	men	single	white	middle	heterosexual	learning about physics	5	3	3	4	3	2	3	2	4	5	4	2	2	5	3	2	3	2	4	5	3	2	3	3	4	3	3	2	2	5	4	2	4	2	4	5	1.07902072
P028	less than 18	men	single	white	middle		learning about physics	3	3	3	3	2	1	3	1	3	3	1	3	3	1	1	1	3	1	3	3	3	3	3	2	1	1	3	1	3	3	2	1	3	1	3	3	0.937321412
P029	less than 18	men	single	white	middle lower	heterosexual	learning about physics	5	4	4	5	4	4	4	4	3	4	4	1	4	4	4	4	4	4	3	4	3	4	4	4	4	4	4	4	3	4	4	4	5	4	3	5	0.708228284
P030	18-24	men	single	white	middle	heterosexual	security information activities	3	3	2	4	3	2	4	2	4	5	3	1	2	4	4	4	4	3	3	5	2	2	4	4	4	4	4	2	4	5	4	4	4	2	4	5	1.052208562
P031	less than 18	women	single	white	lower		learning about physics	4	5	3	4	4	1	4	3	3	4	4	2	2	4	3	4	4	2	4	4	4	2	4	4	3	4	4	3	2	4	3	5	5	3	3	4	0.940702203
P032	25-34	women	single	mixed	middle lower	heterosexual	history reading: As aventuras de Oxy e Geny - Uma aventura pelo sistema cardiovascular humano.	4	4	2	4	4	2	4	4	4	4	4	2	2	4	4	4	4	4	4	4	4	2	4	4	2	4	4	4	4	4	2	4	4	4	4	4	0.802772972
P033	35-44	women	single	white	middle	heterosexual	short lesson of ergonomy for teachers	5	4	4	4	4	2	4	4	3	4	4	4	4	4	4	4	4	2	3	4	3	4	5	4	4	4	4	4	3	4	4	4	4	4	3	5	0.654653671
P034	less than 18	men	single	mixed	middle lower	heterosexual	learning about physics	4	4	2	4	4	2	2	4	4	4	4	1	2	4	4	4	2	4	4	4	3	2	4	4	4	4	4	4	4	4	4	4	4	4	4	4	0.87650098
P035	less than 18	men	single	white	middle lower	heterosexual	learning about physics	5	5	4	5	3	3	4	4	4	5	4	3	3	5	4	3	4	4	3	4	3	4	5	4	3	3	4	5	4	5	3	4	5	5	3	5	0.792824967
P036	less than 18	women	single	mixed	middle lower	bisexual	learning about physics	5	5	3	5	5	4	5	3	3	5	5	5	4	5	5	4	4	4	3	5	5	3	5	5	5	5	5	3	3	5	5	4	5	4	3	5	0.833333333
P037	less than 18	women	single	white	middle lower	heterosexual	learning about physics	4	2	3	4	4	2	4	2	2	5	4	2	2	4	4	3	4	3	1	4	3	2	4	4	4	4	4	2	1	5	3	4	4	3	1	5	1.14918881
P038	less than 18	men	single	white	middle	heterosexual	learning about physics	4	2	3	4	1	1	2	2	4	3	2	1	2	4	2	2	4	2	2	4	2	2	3	4	2	3	4	3	2	4	2	4	4	3	4	4	1.037013416
P039	35-44	women	married	white	middle	heterosexual	Question app	5	5	5	5	4	5	2	5	5	5	5	5	3	5	5	5	5	5	5	5	5	5	5	5	5	5	5	5	5	5	2	5	5	5	5	5	0.76997217
P040	less than 18	women	single	white	middle higher		learning about physics	4	4	3	3	3	3	4	3	3	4	4	3	3	4	3	2	3	2	3	3	4	3	4	4	3	2	3	2	3	3	2	3	4	3	3	4	0.654653671
P041	35-44	men	married	white	middle	heterosexual	security information activities	4	3	3	4	3	3	3	4	3	2	3	4	2	4	4	2	3	4	3	2	3	2	4	4	4	2	3	4	2	3	4	2	4	4	2	2	0.820375446
P042	less than 18	men	single	mixed	middle	heterosexual	learning about physics	3	3	3	3	3	4	3	2	4	2	3	3	3	3	3	3	3	3	2	2	2	2	3	2	3	3	3	3	4	3	3	3	3	2	4	2	0.592947975
P043	less than 18	women	single	white	middle	heterosexual	using Kahoot!	4	3	3	3	4	2	3	4	5	3	4	2	2	4	3	5	3	4	5	3	3	2	3	4	4	4	4	5	4	4	3	5	3	5	4	3	0.906326967
P044	less than 18	women	single	white	middle	heterosexual	solving quiz using Google Form	3	1	1	3	3	1	3	5	5	3	1	5	5	5	3	3	3	1	5	3	1	1	3	5	1	5	3	3	5	3	3	1	1	3	3	4	1.482972134
P045	less than 18	men	single	white	middle	heterosexual	learning about physics	4	4	3	4	3	3	4	2	3	3	4	5	3	4	4	3	4	2	3	3	4	3	3	4	4	2	3	2	3	4	3	4	3	2	3	4	0.749073502
P046	less than 18	men	single	white	middle lower	heterosexual	learning about physics	4	5	4	4	3	1	4	2	1	4	4	4	3	4	4	3	3	3	2	4	3	4	4	4	3	3	3	2	1	4	4	3	4	3	1	5	1.07902072
P047	25-34	men	single	white	middle	heterosexual	security information activities	4	4	3	4	4	4	4	3	4	4	3	3	3	4	4	4	4	4	4	4	3	4	4	4	4	4	4	3	4	4	4	4	4	3	4	4	0.421637021
P048	less than 18	women	single		middle lower	heterosexual	learning about physics	4	4	3	4	4	5	4	2	4	3	4	3	3	5	5	2	4	2	4	4	4	3	5	5	4	3	4	2	3	4	5	4	5	3	4	4	0.906326967
P049	less than 18	women	single	white	middle	bisexual	learning about physics	4	4	4	4	4	2	4	3	4	4	5	3	4	3	4	4	4	4	4	4	3	4	4	3	4	4	4	3	4	4	5	4	4	3	4	4	0.576662538
P050	18-24	men	single	white	middle	heterosexual	security information activities	4	4	3	4	4	3	4	3	4	5	4	2	3	4	4	3	3	3	4	4	4	2	4	4	4	3	3	2	4	5	4	4	4	3	4	5	0.761681515
P051	less than 18	women	single	white	middle	heterosexual	learning about physics	4	1	2	2	2	4	3	3	3	3	3	3	3	3	2	2	2	2	3	3	2	4	3	2	2	2	3	3	3	3	2	2	4	3	3	2	0.717137166
P052	less than 18	women	single	white	middle	heterosexual	learning about physics	4	4	3	4	4	1	3	4	2	3	4	3	3	4	4	4	3	2	2	3	3	2	3	4	4	4	3	4	3	4	5	4	4	4	2	4	0.866941348
P053	less than 18	women	single	black	middle	heterosexual	using Kahoot!	4	2	4	2	3	1	4	1	5	4	2	3	3	5	4	4	3	2	5	2	2	2	2	4	3	5	3	5	5	4	3	5	4	4	5	4	1.227657467
P054	18-24	men	single	mixed	lower	heterosexual	security information activities	5	5	5	5	5	5	5	5	5	5	5	5	5	5	5	5	5	5	5	5	5	5	5	5	5	5	5	5	5	5	5	5	5	2	5	5	0.5
P055	less than 18	women	single	asian	middle	heterosexual	using Kahoot!	4	4	2	4	3	1	4	1	4	4	3	2	2	5	4	4	3	1	5	5	4	2	4	4	4	4	3	1	3	5	3	4	4	1	4	4	1.237957868
P056	less than 18	women	single	white	middle	heterosexual	solving quiz using Google Form	2	3	3	3	3	3	3	3	3	3	3	2	3	3	3	3	3	3	3	3	3	3	3	3	3	3	3	3	3	3	3	5	4	5	3	3	0.554204707
P057	less than 18	women	single	white	middle higher	heterosexual	learning about physics	5	4	2	5	4	4	4	3	1	4	5	3	3	5	4	4	5	3	3	5	4	3	4	5	5	4	5	3	2	5	4	4	5	4	1	4	1.108409414
P058	25-34	women	single	white	lower	heterosexual	security information activities	3	2	2	2	2	2	3	4	3	4	2	3	2	3	3	3	3	4	3	3	2	2	3	3	2	3	2	4	3	4	3	3	3	4	3	3	0.682548911
P059	less than 18	men	single	white	middle lower	bisexual	learning about physics	5	5	4	5	4	4	5	4	5	5	5	2	4	5	5	5	4	2	5	5	4	4	4	5	5	5	5	4	5	5	4	5	5	4	5	5	0.774596669
P060	less than 18	men	single	mixed	middle	heterosexual	learning about physics	5	5	3	5	4	2	4	3	3	5	5	1	3	5	4	4	4	3	3	5	3	3	5	5	4	4	5	3	3	5	4	4	5	3	3	5	1.035864795
P061	25-34	women	married	mixed	middle	heterosexual	short lesson of ergonomy for teachers	3	3	3	2	2	3	3	4	3	3	3	3	2	2	2	2	2	4	3	3	3	3	2	3	3	2	2	4	3	3	2	2	2	4	3	3	0.649175301
P062	less than 18	women	single	white	middle	heterosexual	Question app	4	2	2	4	3	2	3	4	2	3	2	3	3	4	3	5	5	3	3	3	3	3	2	3	3	4	4	4	2	3	4	4	4	4	5	4	0.888640838
P063	less than 18	women	single	white	middle	bisexual	using Kahoot!	3	3	2	3	2	2	3	3	4	2	3	4	4	4	2	2	3	3	4	2	2	3	3	3	2	2	3	3	3	3	2	1	3	2	4	4	0.786291274
P064	18-24	men	single	white	middle	heterosexual	security information activities	3	3	2	4	4	2	3	5	4	5	2	2	2	4	4	4	2	4	4	5	4	2	4	4	4	4	4	5	4	5	5	4	3	5	4	4	1.009085709
P065	18-24	men	single	white	middle	heterosexual	security information activities	4	4	4	4	4	2	4	1	5	4	4	3	4	4	4	4	4	2	4	4	4	3	3	4	4	4	4	1	4	5	4	4	4	2	4	5	0.956182887
P066	35-44	men	married	white	middle	heterosexual	security information activities	4	4	3	3	4	2	3	3	2	4	3	4	3	4	4	2	3	3	2	4	3	3	4	4	4	2	3	3	2	4	4	2	4	2	3	3	0.774596669
P067	18-24	men	single	white	middle lower	heterosexual	security information activities	4	3	3	3	3	4	3	3	4	5	4	3	3	4	4	5	4	3	4	5	4	3	4	4	4	4	4	3	2	5	3	4	3	4	4	5	0.741084576
P068	less than 18	men	single	white	middle lower	heterosexual	learning about physics	5	4	3	5	4	2	4	4	5	5	5	2	2	4	3	4	3	3	5	5	4	3	5	4	3	4	4	4	5	5	3	5	4	5	4	5	0.956182887
P069	18-24	men	single	white	lower	heterosexual	security information activities	4	2	3	2	4	4	3	2	4	5	2	3	3	4	4	3	2	2	4	4	2	2	3	3	3	4	2	2	4	5	4	4	2	4	4	5	0.996422171
P070	less than 18	men	single	white	lower	heterosexual	learning about physics	5	4	3	4	5	1	4	4	4	5	5	2	1	4	4	5	5	3	4	5	4	1	4	5	4	5	5	4	4	5	4	5	4	4	3	5	1.15847464
P071	less than 18	women	single	white	middle lower	heterosexual	learning about physics	5	4	3	5	2	2	4	2	5	3	4	3	5	4	2	2	1	2	4	3	2	3	4	4	2	3	4	2	4	3	2	3	2	2	4	4	1.099422648
P072	less than 18	men	single	white	lower	heterosexual	learning about physics	5	5	3	5	4	4	5	3	4	5	5	2	2	5	4	4	5	3	4	5	4	2	5	5	5	4	4	3	4	5	4	5	5	3	4	5	0.960737151
P073	18-24	men	single	white	middle higher	heterosexual	security information activities	5	5	2	2	2	1	4	2	2	5	2	1	2	2	2	2	2	3	2	5	2	5	2	3	4	3	4	5	1	5	5	5	3	3	3	5	1.401529776
P074	25-34	men	married	black	middle	heterosexual	security information activities	4	3	4	3	3	4	3	5	3	5	3	4	3	4	4	4	4	3	4	4	3	3	2	3	4	4	4	4	4	4	4	4	3	5	4	4	0.668449996
P075	less than 18	men	single	white	middle lower	heterosexual	learning about physics	5	3	2	4	4	3	4	4	4	5	3	2	2	4	4	3	4	1	4	4	3	3	4	4	4	5	4	1	2	4	4	4	4	4	4	5	1.02662956
P076	less than 18	men	single	white	middle	heterosexual	learning about physics	5	5	5	4	5	3	5	4	5	5	4	5	4	3	4	5	5	5	5	5	5	5	4	5	3	4	4	5	5	5	3	5	4	4	4	5	0.696362431
P077	less than 18	men	single	asian	middle	heterosexual	solving quiz using Google Form	5	2	2	4	2	4	2	2	3	2	2	3	4	4	5	1	1	3	3	3	3	4	3	3	1	3	5	5	4	3	3	3	3	3	3	5	1.130739328
P078	less than 18	women	single	white	middle lower	heterosexual	learning about physics	5	5	5	5	4	2	5	5	4	5	5	4	3	5	5	5	5	5	4	4	5	3	5	5	4	5	5	5	4	5	5	5	5	5	3	5	0.772544754
P079	less than 18	men	single	white	middle	heterosexual	learning about physics	4	4	3	3	3	2	3	3	2	4	4	3	3	4	3	4	3	3	2	4	3	3	4	4	3	4	3	3	2	4	3	4	4	4	2	4	0.701472374
P080	less than 18	women	single		middle	heterosexual	solving quiz using Google Form	4	3	2	4	3	4	4	3	4	3	3	3	4	4	3	3	3	4	4	4	3	1	4	3	2	3	4	4	4	3	3	4	5	3	5	3	0.806225775
P081	less than 18	men	single	mixed	middle lower	heterosexual	learning about physics	5	5	4	4	5	4	4	3	4	5	5	2	4	5	5	4	5	4	4	4	4	4	5	4	4	4	5	3	4	5	5	5	5	3	4	5	0.741084576
P082	less than 18	women	single	mixed	middle lower	heterosexual	learning about physics	4	3	3	3	2	1	4	1	3	5	3	3	3	4	4	3	2	1	3	4	3	4	3	4	4	3	3	1	3	4	3	3	2	1	3	4	1.027788503
P083	less than 18	men	single	mixed	middle	heterosexual	learning about physics	4	4	2	4	4	2	4	5	4	3	4	2	2	4	4	3	4	5	4	4	4	4	4	4	4	4	4	5	1	4	4	3	4	5	4	5	0.937321412
P084	18-24	men	single	white	middle	heterosexual	security information activities	5	5	4	4	4	3	4	2	4	5	4	3	3	4	4	3	3	2	4	5	4	3	4	4	4	3	4	2	4	4	4	4	4	2	4	5	0.848902186
P085	less than 18	men	single	mixed	middle	homosexual	learning about physics	5	4	4	3	4	2	3	5	1	4	3	4	2	3	4	2	2	1	2	4	4	3	1	3	4	4	2	5	1	4	4	5	5	5	1	5	1.344004913
P086	less than 18	men	single	mixed	middle lower	heterosexual	learning about physics	4	3	4	4	4	1	4	2	3	3	4	1	3	5	4	5	4	2	3	5	3	2	4	4	4	4	4	4	3	5	3	5	4	4	3	5	1.052208562
P087	less than 18	women	single	white	middle	heterosexual	learning about physics	3	3	2	2	3	3	3	3	3	3	3	3	3	3	3	3	3	3	2	3	3	2	3	3	3	4	3	3	2	4	3	4	3	2	2	3	0.522509209
P088	less than 18	women	single		middle higher		learning about physics	4	4	4	4	4	1	4	4	3	3	4	4	4	4	4	3	4	4	4	4	4	4	5	4	4	3	4	4	4	4	4	3	4	5	5	4	0.682548911
P089	less than 18	women	single	white	middle	heterosexual	solving quiz using Google Form	3	2	3	3	2	3	1	1	3	2	1	2	3	1	1	3	2	1	2	3	3	2	2	2	2	2	3	1	3	3	3	3	3	1	4	4	0.888640838
P090	less than 18	women	single	white	lower	bisexual	learning about physics	4	3	3	4	4	4	4	4	4	4	4	3	3	3	4	4	3	3	4	3	3	2	5	4	4	4	3	4	2	4	4	5	5	5	4	5	0.76997217
P091	less than 18	men	single	mixed	middle	heterosexual	learning about physics	4	4	3	4	4	3	4	4	3	4	4	2	3	4	4	3	4	4	3	4	4	3	3	4	4	3	4	4	3	4	4	4	4	4	3	4	0.542627353
P092	less than 18	women	single	white	middle	heterosexual	learning about physics	5	4	3	5	4	4	3	3	3	5	5	3	1	5	5	4	3	2	3	5	4	2	5	5	3	4	4	5	2	5	4	4	4	2	2	5	1.155731061
P093	less than 18	women	single	white	middle	heterosexual	learning about physics	4	4	3	4	3	1	3	1	4	4	4	3	3	4	4	2	3	3	4	4	3	3	4	4	3	4	3	2	2	5	3	4	3	5	4	5	0.96444737
P094	25-34	women	single	mixed	lower	homosexual	Palestra	4	4	4	4	2	2	4	4	4	4	4	2	2	4	3	2	2	4	2	4	2	2	4	3	2	2	2	2	3	4	2	3	2	2	3	4	0.940702203
P095	less than 18	women	single	asian	middle lower	bisexual	learning about physics	4	4	3	3	2	2	3	1	3	5	1	3	3	4	3	2	3	2	3	4	3	3	3	3	1	3	2	1	3	5	2	2	3	1	4	5	1.108409414
P096	25-34	men	single	black	middle	heterosexual	security information activities	4	5	3	4	4	5	4	5	4	5	5	3	4	4	4	3	4	4	5	5	4	4	3	4	4	4	4	4	5	5	4	4	4	4	5	5	0.624245576
P097	18-24	men	single	mixed	lower	heterosexual	security information activities	5	5	5	5	5	2	5	2	5	5	5	5	5	5	5	5	5	5	5	5	5	5	5	5	5	5	5	5	5	5	3	5	5	5	5	4	0.76997217
P098	less than 18	men	single	white	middle lower	heterosexual	learning about physics	4	5	3	5	5	3	5	3	3	5	4	2	3	5	5	5	5	3	3	5	5	3	5	5	5	5	5	3	1	5	5	5	5	4	3	5	1.108409414
P099	35-44	men	married	white	middle	heterosexual	security information activities	3	5	5	5	4	5	4	5	5	5	3	2	3	5	4	5	4	5	5	5	4	3	2	5	4	5	5	5	5	5	4	5	3	5	5	5	0.93052298
P100	less than 18	women	single	white	middle lower	heterosexual	learning about physics	4	3	4	4	4	2	3	3	4	4	3	2	2	4	3	4	4	2	4	4	3	3	3	4	3	4	3	2	4	4	2	2	3	5	4	4	0.828078671
P101	less than 18	women	single	white	middle lower	bisexual	using Kahoot!	3	5	4	3	2	4	2	4	1	4	3	1	3	3	3	1	4	3	4	3	4	2	5	4	2	4	5	1	2	4	3	2	3	3	4	1	1.18288053
P102	less than 18	women	single	white	middle	heterosexual	learning about physics	3	3	3	4	4	2	4	3	2	3	3	3	3	5	4	4	4	3	2	3	3	2	4	4	4	4	4	3	2	4	4	4	4	3	2	3	0.786291274
P103	less than 18	women	single	white	middle lower	heterosexual	learning about physics	4	4	3	4	4	3	4	3	3	3	4	4	4	4	4	3	3	3	3	4	4	3	4	4	4	3	3	3	3	4	4	4	4	3	3	4	0.503952631
P104	less than 18	men	single	mixed	middle	heterosexual	solving quiz using Google Form	3	4	3	3	3	1	2	4	5	1	3	4	4	4	4	1	5	5	1	1	2	2	2	2	2	2	4	5	3	3	4	4	4	4	4	5	1.290687033
P105	18-24	men	single	black	lower	heterosexual	security information activities	4	5	5	5	5	5	5	5	5	4	5	5	3	3	3	3	3	3	3	3	3	3	5	3	3	3	3	3	3	5	5	5	5	5	5	5	0.983998968
P106	18-24	women	single	black	lower	bisexual	security information activities	5	5	4	5	5	5	5	5	5	5	2	2	4	5	5	2	3	5	5	5	2	2	5	5	5	5	4	5	4	5	4	2	4	4	4	5	1.124051628
P107	less than 18	women	single	white	middle	heterosexual	learning about physics	5	4	3	5	5	4	5	1	2	4	4	2	4	5	4	5	5	2	2	4	4	4	4	5	4	5	5	1	2	4	4	5	4	1	1	4	1.352246808
P108	18-24	men	single	white	middle	heterosexual	security information activities	4	4	2	3	4	2	3	5	4	5	2	2	2	4	4	3	2	5	4	4	4	2	3	4	4	4	4	5	4	5	4	4	3	5	5	4	1.014185106
P109	less than 18	women	single	white	middle	heterosexual	learning about physics	4	4	2	4	4	4	3	3	4	3	4	2	2	4	5	2	2	2	3	4	3	2	4	3	4	4	2	3	3	5	5	4	4	3	4	4	0.934353184
P110	35-44	men	single	mixed	middle	heterosexual	security information activities	4	4	3	4	3	4	4	4	4	5	3	2	2	4	4	2	3	4	4	4	2	2	4	3	4	2	4	4	3	4	4	2	4	4	4	5	0.878310066
P111	less than 18	men	single	white	middle higher	heterosexual	using Kahoot!	4	1	2	3	3	3	4	4	2	3	3	4	3	4	3	3	4	3	4	3	3	2	4	4	4	3	4	4	2	4	3	3	4	3	3	4	0.76997217
P112	25-34	men	single	mixed	middle higher	heterosexual	short lesson of ergonomy for teachers	4	5	2	5	5	2	4	5	2	5	5	1	2	5	5	4	4	1	2	5	4	1	4	5	4	4	4	5	2	5	4	4	4	5	3	5	1.354592424
P113	less than 18	women	single	white	middle higher	heterosexual	learning about physics	4	4	4	3	2	4	3	2	4	4	3	4	4	4	2	4	2	2	5	4	4	4	4	4	2	4	3	2	4	4	2	4	4	2	4	5	0.939435832
P114	less than 18	men	single	asian	middle	heterosexual	learning about physics	5	5	3	5	5	5	5	3	3	4	5	4	3	4	5	4	4	3	3	4	4	3	4	5	5	4	5	3	3	5	5	5	4	4	3	5	0.833333333
P115	less than 18	women	single	white	middle lower	heterosexual	learning about physics	4	3	4	4	4	5	4	5	4	4	4	4	3	5	4	4	4	5	4	5	3	4	3	4	4	4	3	5	3	4	4	4	3	5	4	5	0.654047229
P116	less than 18	men	single	white	middle	heterosexual	security information activities	4	4	3	3	3	2	4	4	3	4	4	4	4	3	3	3	4	4	2	4	3	4	3	3	4	3	4	3	3	5	4	3	4	3	3	3	0.652224521
P117	less than 18	women	single	white	middle	heterosexual	learning about physics	3	4	3	4	3	2	3	5	4	3	4	4	3	3	4	4	4	4	3	2	2	3	3	4	4	4	3	5	4	4	4	3	3	5	5	2	0.844684594
P118	less than 18	men	single	white	middle	bisexual	learning about physics	4	4	4	3	4	2	3	4	4	3	2	2	2	4	3	1	2	4	3	3	3	2	4	4	4	1	3	4	4	3	2	2	3	4	4	2	0.954521404
P119	less than 18	men	single	white	middle	heterosexual	learning about physics	5	5	5	5	5	5	5	5	5	5	5	3	5	5	5	5	5	5	5	5	5	5	4	5	5	5	5	5	5	5	4	3	4	5	5	5	0.524782646
P120	less than 18	men	single	white	middle lower	heterosexual	learning about physics	5	4	4	4	4	2	4	4	4	5	4	1	4	4	4	2	2	3	4	4	4	4	4	4	4	2	2	4	4	4	5	3	4	2	4	4	0.96444737
P121	less than 18	men	single	mixed	middle higher	heterosexual	learning about physics	5	3	3	3	4	1	4	2	4	4	3	4	4	4	4	4	4	4	4	4	3	3	3	4	4	4	4	4	3	4	4	5	5	5	5	4	0.831903535
P122	less than 18	women	single	white	middle lower	heterosexual	learning about physics	4	2	2	2	3	2	2	2	2	3	2	2	2	2	2	2	2	3	3	3	2	2	2	2	2	2	2	3	2	4	2	2	2	2	3	4	0.639320075
P123	less than 18	women	single	white	middle	heterosexual	learning about physics	4	3	2	4	4	4	3	4	4	3	2	2	2	4	4	2	2	4	2	3	3	2	3	4	4	2	4	4	4	3	4	3	4	4	4	4	0.848902186
P124	45-54	men	single	white	middle lower	heterosexual	short lesson of ergonomy for teachers	4	3	4	3	4	2	4	5	4	4	3	4	4	4	4	3	2	5	3	3	2	4	3	2	4	2	2	5	3	3	3	2	4	5	4	4	0.939435832
P125	less than 18	men	single	mixed	middle lower	heterosexual	learning about physics	4	4	4	5	4	1	4	2	4	4	4	1	4	4	4	4	4	4	4	4	4	4	4	4	4	4	4	4	4	4	3	5	4	5	3	5	0.878310066
P126	less than 18	women	single	mixed	middle	heterosexual	Question app	4	2	4	3	3	2	2	4	4	4	4	3	2	4	2	1	3	4	4	4	2	3	2	3	3	2	3	4	4	2	2	1	4	4	3	4	0.970599553
P127	less than 18	men	single	white	middle lower	heterosexual	learning about physics	3	3	2	4	4	1	4	1	1	3	3	3	3	3	4	4	5	1	3	3	3	3	4	4	4	4	4	2	3	4	5	4	4	2	4	4	1.072010424
P128	less than 18	men	single	white	middle higher	heterosexual	learning about physics	1	1	4	5	5	4	3	5	2	1	5	3	5	5	5	2	4	5	2	2	1	4	5	5	5	2	3	5	1	1	5	4	5	5	2	1	1.62788206
P129	less than 18	women	single	mixed	middle	heterosexual	learning about physics	5	4	2	4	3	1	4	3	5	4	5	1	3	4	3	4	4	3	5	5	4	2	4	4	5	4	4	3	5	5	3	5	5	3	5	4	1.11661336
P130	less than 18	men	single	white	middle lower	heterosexual	learning about physics	5	5	5	4	4	4	4	3	4	5	4	4	2	4	4	4	4	2	4	5	4	2	5	4	4	4	4	2	3	4	4	5	5	3	4	5	0.89265077
P131	less than 18	women	single	mixed	middle lower	heterosexual	learning about physics	5	4	2	4	4	2	4	3	4	4	4	3	2	4	4	3	3	2	4	4	4	2	3	4	4	4	4	3	2	4	4	4	4	3	4	4	0.810643483
P132	less than 18	women	single	white	middle	heterosexual	Question app	4	2	3	4	3	4	4	4	3	4	4	3	2	4	4	3	3	3	4	4	3	2	3	3	4	4	4	4	4	3	3	3	4	4	4	3	0.652224521
P133	less than 18	women	single	white	middle lower	heterosexual	learning about physics	2	2	2	2	2	4	2	4	4	2	2	3	2	4	2	2	2	4	4	2	2	2	2	2	2	2	2	4	4	2	3	2	2	4	4	2	0.903256894
P134	less than 18	women	single	white	middle		learning about physics	5	4	3	4	4	5	3	3	4	5	5	2	2	5	4	4	5	4	5	5	4	2	3	4	4	4	5	4	3	4	4	4	4	4	3	5	0.89265077
P135	18-24	men	single	mixed	middle higher	heterosexual	security information activities	4	3	2	3	3	4	4	4	4	5	3	2	2	4	2	3	3	4	5	5	2	2	2	3	4	3	3	2	4	5	2	4	4	4	4	5	1.021980648
P136	less than 18	women	single	white	middle	bisexual	learning about physics	4	4	4	5	5	1	4	3	3	5	4	1	2	5	5	2	5	1	3	5	4	1	5	5	5	3	5	2	4	5	5	4	5	2	3	5	1.406334874
P137	less than 18	men	single	white	middle	bisexual	learning about physics	3	4	4	3	2	3	3	3	4	4	4	4	4	3	3	2	2	4	4	4	3	4	3	3	3	2	2	4	4	3	2	2	2	4	4	4	0.796819073
P138	less than 18	women	single		middle higher	heterosexual	solving quiz using Google Form	4	4	4	4	4	1	4	3	4	4	5	2	2	5	4	5	4	3	3	4	4	2	4	5	4	4	4	3	4	5	4	4	4	3	3	5	0.937321412
P139	less than 18	men	single	mixed	middle lower	heterosexual	learning about physics	4	4	1	5	4	4	5	4	1	3	5	2	2	4	4	4	4	2	3	4	3	2	5	4	3	4	5	4	3	4	3	4	5	4	2	4	1.106976434
P140	less than 18	women	single	mixed	middle lower	heterosexual	learning about physics	3	3	2	5	4	1	4	3	2	4	3	3	2	5	3	5	4	2	2	5	3	2	5	5	3	5	4	3	3	5	3	5	5	5	2	5	1.229272594
P141	less than 18	women	single	mixed	middle higher	heterosexual	using Kahoot!	4	3	3	4	3	1	3	1	4	5	3	3	3	4	4	3	4	2	5	3	3	3	3	4	3	3	2	1	3	3	4	4	4	1	5	4	1.064208477
P142	less than 18	men	União estável	mixed	middle lower	homosexual	learning about physics	5	4	3	5	4	4	4	5	3	4	5	2	2	4	4	4	4	2	3	4	4	2	4	4	4	4	4	5	3	5	4	4	5	5	3	5	0.918936583
P143	less than 18	men	single	white	lower	heterosexual	learning about physics	5	4	3	4	4	1	4	2	4	5	5	2	2	5	5	5	5	2	4	5	5	3	3	4	4	5	4	2	3	5	5	5	5	3	3	5	1.189904625
P144	less than 18	men	single	white	middle	heterosexual	learning about physics	5	4	3	4	4	2	3	3	2	5	4	3	2	5	4	4	4	3	3	5	3	2	4	4	4	4	4	3	2	5	4	4	4	3	2	5	0.967323258
P145	18-24	men	single	white	middle	heterosexual	history reading: As aventuras de Oxy e Geny - Uma aventura pelo sistema cardiovascular humano.	4	5	4	3	2	4	3	4	4	3	5	2	4	3	2	4	4	3	4	3	4	2	4	2	2	4	3	5	4	3	3	5	4	5	4	4	0.939435832
P146	less than 18	women	single	white	middle lower	heterosexual	learning about physics	5	5	5	5	5	3	4	3	5	5	5	1	4	5	5	5	5	5	5	5	5	4	5	4	5	5	5	4	5	5	5	5	5	5	5	5	0.833333333
P147	less than 18	women	single	black	middle	heterosexual	learning about physics	4	3	3	3	4	4	4	3	3	5	3	3	3	4	4	3	4	2	3	5	3	3	4	4	3	4	4	3	5	5	4	4	4	4	3	4	0.723198364
P148	18-24	men	single		middle	heterosexual	security information activities	2	4	2	2	5	1	5	5	5	5	2	2	4	5	5	1	2	5	5	3	1	3	3	2	5	1	3	5	3	3	5	2	3	5	5	5	1.501322169
P149	25-34	men	single	white	middle	heterosexual	security information activities	4	3	4	4	4	3	3	5	4	4	4	4	4	4	4	2	2	4	4	3	2	4	3	2	4	3	3	5	4	4	3	2	3	5	4	4	0.843274043
P150	less than 18	women	single	white	middle lower		learning about physics	4	4	4	5	4	3	4	3	3	3	4	3	3	3	4	2	4	2	4	4	3	4	4	4	4	3	4	4	4	4	5	4	4	5	5	4	0.731925055
P151	25-34	men	single	white	lower	heterosexual	security information activities	4	3	3	3	2	2	4	5	3	5	4	3	2	3	4	4	2	5	3	4	3	2	3	3	3	4	3	5	3	5	2	4	4	5	3	5	0.999603096
P152	45-54	women	Viúvo(a)	white	middle	heterosexual	short lesson of ergonomy for teachers	4	4	4	4	4	4	4	4	4	4	4	4	3	4	4	4	4	3	4	4	4	3	4	4	4	4	4	3	4	4	4	4	4	3	4	4	0.350736187
P153	18-24	women	single	white	middle lower		security information activities	4	3	3	3	3	3	4	4	4	5	3	3	3	4	3	2	3	3	4	4	3	3	4	4	3	2	3	3	4	5	4	2	4	4	4	5	0.7740842
P154	less than 18	men	single	white	middle	heterosexual	learning about physics	4	4	3	4	4	1	4	3	1	4	3	2	2	4	4	4	4	4	2	4	3	3	4	4	4	4	4	5	2	4	4	4	3	5	1	4	1.052208562
P155	less than 18	women	single	mixed	middle lower	heterosexual	learning about physics	4	4	3	4	4	2	3	2	2	3	4	2	3	4	4	4	3	2	2	4	3	3	4	4	4	4	4	2	2	4	3	4	4	2	2	3	0.855885321
P156	less than 18	men	single	mixed	middle lower	heterosexual	learning about physics	4	4	3	4	4	2	4	3	2	4	4	2	2	4	4	2	3	4	2	4	3	2	4	4	3	3	4	4	2	4	2	3	4	4	2	5	0.913739916
P157	less than 18	women	single	white	middle	heterosexual	learning about physics	4	3	4	4	3	2	3	2	3	3	4	3	3	4	3	3	4	3	3	4	3	4	4	3	4	3	4	3	2	4	3	4	4	3	4	4	0.639320075
P158	18-24	women	single	mixed	middle lower	heterosexual	Deitada	4	3	4	4	4	3	4	5	4	4	4	2	3	4	4	4	4	4	3	4	3	3	3	4	3	4	4	5	3	4	2	4	4	5	4	4	0.701472374
P159	less than 18	women	single	white	middle	heterosexual	learning about physics	4	3	4	4	3	4	4	1	2	4	2	2	2	5	4	4	4	1	2	4	3	4	3	4	4	5	4	1	2	4	4	5	4	1	1	4	1.244671181
P160	less than 18	men	single	white	middle higher	heterosexual	learning about physics	4	3	2	3	2	2	3	2	1	4	3	2	2	3	3	5	4	2	1	4	3	2	3	3	2	5	4	2	1	5	4	5	4	3	1	4	1.193899839
P161	less than 18	women	single	white	lower	heterosexual	learning about physics	1	1	2	3	3	3	4	2	3	1	3	4	5	1	3	4	5	4	3	3	2	2	4	3	1	2	4	4	2	3	3	4	5	2	1	2	1.207121724
P162	25-34	men	single	black	lower	bisexual	security information activities	4	2	2	2	3	5	3	3	5	5	3	1	2	4	2	5	3	3	5	5	2	2	4	4	3	5	4	3	5	5	3	5	3	3	5	5	1.229272594
P163	less than 18	women	single	white	middle	heterosexual	Question app	3	4	3	3	4	3	4	4	4	3	3	2	4	4	3	3	4	4	3	4	4	3	3	4	3	4	3	4	3	4	3	4	3	4	3	4	0.55990362
P164	less than 18	women	single	white	middle	heterosexual	learning about physics	4	4	2	4	3	2	4	2	2	3	4	2	2	4	4	4	4	2	2	4	4	2	3	4	4	4	4	4	2	4	2	4	4	5	1	4	1.024695077
P165	less than 18	women	single	mixed	middle lower	heterosexual	learning about physics	2	2	2	2	2	2	2	1	4	2	2	2	2	2	3	2	2	2	2	2	1	2	2	2	2	2	2	2	3	2	3	1	2	1	5	2	0.747482547
P166	18-24	men	single	mixed	middle lower	heterosexual	security information activities	4	5	3	2	2	1	4	5	5	5	3	3	3	4	2	5	4	2	4	4	2	3	2	4	3	5	5	5	4	4	3	5	3	4	5	5	1.171080088
P167	25-34	men	União estável	white	middle	heterosexual	security information activities	4	3	3	3	3	3	3	3	4	4	3	2	3	4	4	3	3	3	4	4	2	3	3	3	3	3	4	3	4	4	4	3	3	3	4	4	0.576662538
P168	25-34	men	married	mixed	lower	heterosexual	security information activities	2	1	1	2	2	3	2	1	1	5	1	1	1	3	3	3	2	1	3	5	1	1	1	2	2	3	2	1	1	5	3	4	3	1	1	5	1.327068616
P169	less than 18	men	single	white	middle lower		learning about physics	4	3	2	3	3	4	2	2	3	2	2	3	3	4	4	3	2	2	3	2	2	3	3	3	4	3	3	2	2	4	4	4	2	2	2	4	0.798311711
P170	less than 18	women	single	mixed	middle higher	heterosexual	learning about physics	4	4	4	4	4	2	3	2	1	4	4	3	3	4	4	3	4	3	1	5	3	2	4	3	4	3	4	2	2	5	4	3	4	2	1	5	1.105182596
P171	less than 18	women	single	white	lower	heterosexual	learning about physics	4	3	2	5	4	1	4	5	2	4	4	2	1	5	3	4	5	4	3	5	3	2	5	5	3	5	5	5	2	5	3	5	5	5	4	5	1.28328695
P172	less than 18	women	single	asian	middle	heterosexual	learning about physics	4	3	4	4	3	4	4	3	4	5	4	3	3	4	3	4	4	3	4	4	3	3	4	4	4	5	4	3	4	5	3	4	4	3	4	5	0.637455258
P173	less than 18	women	single	mixed	middle	heterosexual	learning about physics	4	4	4	3	4	3	3	2	2	3	3	2	2	4	3	2	3	2	2	3	3	2	4	4	4	2	3	2	2	4	3	3	3	4	3	4	0.792824967
P174	18-24	men	single		lower	heterosexual	security information activities	2	2	2	2	2	5	2	4	5	5	2	2	4	2	3	5	2	4	5	5	2	4	2	2	3	5	2	4	5	5	4	5	2	4	5	5	1.34045716
P175	greater than 55	men	married	mixed	middle	heterosexual	short lesson of ergonomy for teachers	4	3	3	4	4	4	4	2	3	3	4	4	4	4	4	4	4	4	3	3	3	4	4	4	4	4	4	4	3	4	4	4	4	4	3	4	0.524782646
P176	less than 18	men	single	mixed	middle	heterosexual	using Kahoot!	4	5	3	3	4	1	4	2	3	5	4	2	2	4	5	4	4	2	3	5	4	2	3	4	5	4	4	2	3	5	5	5	4	2	5	5	1.174801571
P177	less than 18	men	single		middle lower	heterosexual	learning about physics	4	4	3	4	4	1	3	5	3	4	4	3	2	4	4	3	3	3	3	5	3	4	4	4	3	4	3	4	4	5	3	5	4	5	3	5	0.894427191
P178	less than 18	men	single	mixed	middle lower	heterosexual	learning about physics	5	4	4	4	4	5	4	3	3	5	4	4	4	3	4	5	3	4	3	5	4	4	4	3	4	5	5	4	4	5	4	5	4	4	3	4	0.673771663
P179	less than 18	men	single	white	middle	heterosexual	learning about physics	5	4	2	3	4	2	4	3	4	5	5	4	3	3	4	3	4	3	4	5	4	3	3	3	4	4	4	3	4	4	4	4	3	3	4	5	0.786291274
P180	35-44	women	single	mixed	middle lower	homosexual	security information activities	4	3	3	4	5	1	3	5	5	5	3	2	2	5	5	5	4	4	5	5	2	4	5	5	3	5	5	5	5	5	4	5	4	5	4	5	1.125110224
P181	less than 18	women	single	mixed	middle	heterosexual	learning about physics	5	4	3	4	4	1	4	3	2	4	4	4	4	5	5	4	5	2	4	5	4	4	4	5	4	4	3	3	2	5	3	5	5	4	3	5	1.018480038
P182	less than 18	men	single	white	middle higher	heterosexual	learning about physics	4	4	2	4	3	2	4	4	2	3	4	2	2	4	3	3	4	4	2	3	3	2	4	4	3	4	5	4	2	4	3	4	4	4	2	4	0.888640838
P183	less than 18	women	single	white	middle		learning about physics	3	3	2	3	2	2	3	2	4	4	2	2	2	4	2	4	4	2	3	3	2	2	3	4	2	4	4	2	4	4	3	4	4	2	4	4	0.894427191
P184	less than 18	men	single	mixed	lower	heterosexual	security information activities	5	5	5	5	5	5	5	5	5	5	5	4	5	5	5	5	5	5	5	5	5	5	5	5	5	5	5	5	5	5	5	5	5	5	5	5	0.166666667
P185	less than 18	men	single	white	middle	heterosexual	solving quiz using Google Form	5	4	5	2	4	2	4	2	5	5	4	3	5	5	5	5	4	2	5	5	5	4	2	3	4	5	5	2	4	5	4	5	4	4	5	4	1.093995154
P186	less than 18	women	single	mixed	middle lower	heterosexual	solving quiz using Google Form	3	2	4	5	4	3	4	2	4	3	4	3	3	5	5	4	4	3	4	4	2	2	4	5	5	4	4	5	4	4	2	5	5	5	5	5	1.018480038
P187	45-54	women	married	mixed	middle	heterosexual	short lesson of ergonomy for teachers	3	4	3	3	3	2	3	3	3	3	3	2	2	3	3	3	3	4	3	3	3	2	3	3	3	4	3	4	3	3	3	4	4	2	3	3	0.55990362
P188	less than 18	men	single	mixed	middle lower	heterosexual	learning about physics	5	4	2	4	4	2	4	2	2	4	4	2	2	5	4	4	4	1	2	4	3	2	4	5	4	4	3	2	2	4	3	4	4	2	2	4	1.105182596
P189	less than 18	men	single	mixed	lower	heterosexual	learning about physics	5	4	3	4	3	3	4	4	3	4	4	3	2	4	2	4	5	3	3	3	4	4	4	4	4	3	4	4	2	4	4	4	3	4	3	5	0.766356045
P190	less than 18	women	single	white	middle	heterosexual	using Kahoot!	3	3	3	3	2	2	3	2	4	2	3	3	2	3	2	3	3	2	4	2	3	3	3	3	3	3	3	2	3	2	2	3	3	3	3	3	0.554204707
P191	less than 18	women	single	white	middle	heterosexual	learning about physics	4	4	3	3	4	3	4	2	2	5	4	3	3	5	4	4	4	2	3	5	4	3	3	5	4	4	4	2	2	4	4	5	5	3	2	5	0.993630508
P192	less than 18	men	single	mixed	middle	heterosexual	learning about physics	4	4	3	4	3	1	4	3	3	4	4	3	3	4	3	5	4	3	1	3	3	1	4	5	3	4	5	3	2	2	3	4	4	4	3	5	1.046156988
P193	less than 18	women	single	white	middle	heterosexual	learning about physics	3	2	3	4	3	2	3	3	3	2	2	2	2	3	2	3	2	3	4	3	2	2	1	3	4	3	3	2	2	4	2	3	3	2	3	4	0.749073502
P194	less than 18	men	single	white	middle	heterosexual	learning about physics	4	4	3	4	4	4	3	5	4	3	3	3	4	4	4	3	4	4	5	3	4	4	4	5	4	3	4	5	4	4	4	5	4	5	2	3	0.723198364
P195	less than 18	women	single	white	middle lower		learning about physics	3	3	3	4	3	3	4	3	3	3	4	3	2	4	3	4	4	3	3	4	3	2	4	4	3	4	4	3	3	4	3	4	4	3	3	4	0.592947975
P196	less than 18	men	single	mixed	middle lower	heterosexual	learning about physics	5	5	3	5	4	4	5	5	3	5	5	1	2	5	5	3	3	1	2	5	3	2	5	5	5	5	4	4	3	5	5	5	4	4	3	5	1.253249744
P197	less than 18	women	single	white	middle	heterosexual	learning about physics	4	3	4	3	3	3	3	4	2	5	4	3	4	4	3	2	3	4	2	4	3	4	3	3	3	2	3	4	3	4	3	2	4	4	4	5	0.798311711
P198	18-24	men	single	black	lower	heterosexual	security information activities	5	5	4	5	4	5	5	5	5	5	5	3	5	5	3	3	5	5	5	5	3	5	5	5	3	3	5	5	5	5	4	4	4	5	5	5	0.7740842
P199	less than 18	women	single	white	middle lower		Question app	1	3	4	3	2	3	1	4	3	5	3	2	4	3	3	2	4	3	4	4	2	4	3	3	3	2	3	2	3	3	4	4	4	4	2	4	0.937321412
P200	25-34	women	single		middle lower	heterosexual	security information activities	4	4	3	4	4	4	4	4	4	5	3	3	3	4	4	4	4	4	4	5	3	2	4	4	4	4	4	4	4	5	4	4	4	4	4	5	0.603560862
P201	less than 18	women	single	black	middle lower		Question app	2	2	4	2	2	3	2	1	2	2	2	4	4	4	3	1	2	2	3	2	4	2	2	4	4	2	3	2	4	3	3	2	2	1	4	2	0.967323258
P202	greater than 55	men	married	mixed	middle	bisexual	history reading: As aventuras de Oxy e Geny - Uma aventura pelo sistema cardiovascular humano.	5	2	2	2	3	2	4	3	3	2	3	4	4	3	2	3	2	3	4	3	4	4	4	3	3	3	2	3	3	4	4	4	3	1	3	4	0.874234359
P203	25-34	men	married	white	middle		short lesson of ergonomy for teachers	5	4	4	3	5	4	4	5	4	3	5	3	4	5	5	3	3	4	3	3	1	4	5	4	3	4	5	4	3	3	5	4	5	5	4	3	0.937321412
P204	less than 18	men	single		middle	heterosexual	learning about physics	3	3	3	4	3	4	2	1	3	4	4	2	3	4	3	4	4	2	4	3	3	4	4	3	4	4	4	4	4	3	3	4	2	3	4	4	0.792824967
P205	less than 18	women	single	mixed	middle lower	heterosexual	learning about physics	1	1	5	4	2	3	2	1	5	5	2	2	3	4	3	4	2	1	5	4	2	4	3	4	3	4	3	5	5	4	2	5	4	5	5	5	1.37898053
P206	less than 18	women	single	mixed	middle lower	heterosexual	learning about physics	5	4	2	4	3	4	4	3	3	4	4	2	2	3	3	3	4	4	4	5	4	2	4	3	3	3	3	4	4	5	3	4	3	4	3	5	0.844684594
P207	18-24	men	single	mixed	middle lower	heterosexual	security information activities	4	4	2	4	4	2	3	5	4	5	4	1	2	4	4	4	4	5	1	4	2	1	4	4	4	4	4	4	2	4	4	5	4	4	3	4	1.133543398
P208	less than 18	women	single	mixed	middle		learning about physics	5	5	5	5	5	5	5	5	5	5	5	5	5	5	5	5	5	4	5	5	4	5	5	5	5	5	5	5	5	5	4	5	5	5	5	5	0.280305955
P209	less than 18	women	single	white	middle		Question app	4	2	4	3	3	2	2	4	4	3	3	3	4	2	4	2	3	3	4	3	2	2	2	3	3	2	2	4	4	4	4	4	2	3	4	4	0.840917866
P210	less than 18	men	single	white	middle	heterosexual	learning about physics	4	5	4	4	5	2	3	2	4	3	4	2	3	4	4	2	3	2	4	4	4	3	4	4	5	2	2	2	2	3	5	3	4	2	5	5	1.07902072
P211	less than 18	women	single	white	middle	heterosexual	learning about physics	4	4	4	4	3	1	4	2	4	5	3	2	3	3	3	5	3	2	4	5	3	4	4	3	4	5	4	2	3	5	2	5	3	3	4	5	1.055221334
P212	less than 18	women	single	white	middle	heterosexual	learning about physics	4	3	4	2	3	3	4	4	3	4	2	4	3	2	3	3	3	4	4	3	2	3	3	3	4	3	3	5	4	4	4	3	2	5	3	4	0.792824967
P213	18-24	men	single	black	middle	heterosexual	security information activities	3	3	2	4	4	4	4	3	5	5	2	3	2	5	5	4	4	3	5	5	4	4	3	4	4	5	4	2	3	4	5	5	4	2	5	5	1.028174527
P214	less than 18	women	single	mixed	middle lower	heterosexual	Question app	5	5	4	5	4	2	4	1	4	4	5	4	4	5	4	5	5	3	4	5	5	4	5	5	5	5	4	5	3	5	4	5	4	2	5	5	0.996422171
P215	less than 18	men	single	mixed	middle		learning about physics	4	5	5	5	4	3	5	3	5	5	5	3	3	5	4	5	5	5	5	5	5	4	5	5	5	5	5	3	5	4	4	5	5	3	5	5	0.774596669
P216	less than 18	women	single	white	middle lower	heterosexual	learning about physics	4	3	3	5	3	2	3	3	4	5	3	3	3	4	3	4	4	3	4	5	3	3	4	5	3	5	4	3	4	5	3	4	4	3	4	4	0.792824967
P217	45-54	men	married	white	middle	heterosexual	short lesson of ergonomy for teachers	4	4	2	3	4	2	3	5	3	3	5	2	2	4	4	4	3	4	3	3	4	2	3	4	4	4	3	4	2	3	5	4	3	4	4	3	0.874234359
P218	less than 18	women	single	white	middle lower	heterosexual	using Kahoot!	4	2	4	3	2	2	4	4	4	4	3	3	4	4	3	3	2	3	5	3	3	4	3	3	2	4	2	3	3	3	4	4	4	3	5	4	0.828078671
P219	less than 18	women	single	white	middle lower	heterosexual	learning about physics	4	2	3	5	1	1	3	1	5	3	2	2	2	5	1	4	3	1	5	3	1	2	5	5	2	4	2	5	4	3	1	4	5	1	5	3	1.511857892
P220	less than 18	men	single	white	middle	heterosexual	solving quiz using Google Form	4	4	5	4	5	3	4	5	5	4	3	3	3	3	5	5	5	3	5	5	4	4	4	5	4	4	5	4	4	4	4	5	3	4	5	4	0.736788398
P221	less than 18	men	single	black	middle lower	heterosexual	learning about physics	4	4	3	3	3	2	4	2	3	4	4	2	2	4	4	3	3	2	3	4	4	2	4	3	4	4	3	3	3	5	4	3	4	3	3	5	0.828078671
P222	less than 18	women	single	white	middle	heterosexual	learning about physics	5	4	2	4	4	1	4	1	1	5	5	2	2	5	4	5	5	2	4	5	4	2	4	4	4	5	4	3	2	5	4	4	4	4	1	5	1.360147051
P223	less than 18	women	single	white	middle lower		learning about physics	4	3	3	5	4	2	4	1	5	4	3	1	1	4	4	2	4	1	5	4	3	2	5	4	4	2	4	2	4	4	3	4	4	2	5	4	1.242118007
P224	less than 18	men	single	white	middle	heterosexual	solving quiz using Google Form	3	3	3	3	3	3	3	3	3	3	3	3	3	3	3	3	3	3	3	3	3	3	3	3	3	3	3	3	3	3	3	3	3	3	3	3	0
P225	25-34	women	single	mixed	middle lower	heterosexual	security information activities	4	4	3	4	4	4	4	2	4	4	4	4	2	4	4	4	4	2	4	4	4	2	4	4	4	4	4	4	4	5	4	4	4	2	4	5	0.76997217
P226	less than 18	men	single	white	middle		learning about physics	4	3	4	4	4	3	4	2	3	3	3	2	3	3	4	3	3	3	3	2	4	4	4	4	4	3	3	2	2	3	4	4	4	3	3	3	0.691788572
P227	less than 18	women	single	mixed	middle	heterosexual	solving quiz using Google Form	3	3	2	3	4	2	3	3	4	4	2	2	4	4	3	2	2	2	4	4	2	3	3	3	4	2	2	3	2	5	4	2	2	3	4	4	0.894427191
P228	25-34	women	União estável	white	middle lower	heterosexual	playing online chess	4	4	4	4	3	2	3	4	4	2	3	2	4	3	2	3	2	4	2	3	3	4	3	3	2	4	2	2	2	3	4	3	3	2	4	4	0.826159599
P229	18-24	men	single	mixed	lower	heterosexual	security information activities	5	5	5	5	5	5	5	5	5	5	5	5	5	5	5	5	5	5	5	5	5	5	5	5	5	3	5	5	5	5	5	5	5	5	5	5	0.333333333
P230	35-44	men	married	black	lower	heterosexual	security information activities	4	5	2	4	4	2	3	4	4	5	5	4	1	4	4	3	4	4	2	4	4	4	4	4	4	4	4	4	3	4	4	4	4	4	1	5	0.980362745
P231	less than 18	women	single	white	middle	heterosexual	learning about physics	5	4	4	4	4	4	5	2	5	5	4	4	3	5	4	5	5	2	5	5	4	4	4	5	4	5	5	2	5	5	4	5	5	4	5	5	0.888640838
P232	25-34	men	single	white	middle	heterosexual	security information activities	5	5	5	4	4	4	5	5	4	4	4	5	4	4	4	4	4	3	5	4	3	4	5	4	4	4	4	4	5	4	4	5	4	4	5	5	0.566246343
P233	less than 18	women	single	white	middle		learning about physics	3	2	2	2	2	2	2	2	4	2	2	2	2	2	2	2	2	2	2	2	2	2	2	2	2	2	2	2	2	2	2	2	2	3	4	2	0.507092553
P234	less than 18	men	single	white	middle	heterosexual	learning about physics	4	4	2	4	3	3	3	4	4	4	4	2	2	4	4	4	4	2	4	4	3	2	4	4	3	4	4	5	3	4	4	4	4	5	4	5	0.833333333
P235	25-34	men	single	white	middle	heterosexual	security information activities	4	4	4	4	4	4	4	5	4	4	4	4	4	4	4	3	3	5	5	4	3	4	4	4	4	3	4	5	4	4	4	4	4	5	5	4	0.53154462
P236	25-34	men	married	mixed	middle lower	heterosexual	security information activities	5	3	3	3	4	3	3	1	4	5	3	3	4	3	3	2	3	1	4	5	3	3	2	4	4	2	2	4	5	5	5	3	3	1	3	5	1.166666667
P237	less than 18	women	single	white	middle	heterosexual	learning about physics	4	4	2	4	3	2	2	2	4	3	4	2	2	4	3	4	4	2	4	4	3	2	4	4	3	4	4	2	2	4	4	4	4	4	4	4	0.888640838
P238	less than 18	men	single	mixed	middle	heterosexual	learning about physics	4	4	4	4	4	2	4	3	4	4	4	4	4	4	4	3	4	4	4	4	4	4	4	4	4	4	4	4	4	4	4	4	4	4	4	4	0.398409536
P239	less than 18	men	single	white	middle	heterosexual	learning about physics	5	4	3	4	4	2	4	2	2	2	4	3	3	3	4	3	3	2	3	3	4	3	4	3	4	4	3	5	2	4	4	5	3	4	1	3	0.950772451
P240	18-24	women	single	white	middle		security information activities	3	3	4	4	3	2	4	3	3	3	3	2	3	4	3	3	3	3	4	5	3	3	4	4	3	3	3	3	4	3	3	4	4	3	4	5	0.682548911
P241	less than 18	women	single	white	middle		learning about physics	4	3	3	4	4	2	4	1	4	4	3	3	4	5	4	3	4	1	4	4	3	4	4	5	4	4	4	1	3	5	4	4	4	3	5	5	1.049565292
P242	less than 18	women	single	white	middle	heterosexual	learning about physics	5	5	3	5	4	1	5	5	3	5	5	4	4	5	4	1	5	4	4	5	5	4	5	5	4	1	5	5	5	5	4	2	5	5	5	5	1.221500508
P243	less than 18	men	single		middle	heterosexual	using Kahoot!	4	2	2	4	2	2	2	4	4	4	4	2	4	4	4	4	4	4	4	4	4	2	2	4	4	4	3	4	4	4	2	2	4	1	4	4	0.985610761
P244	less than 18	women	single	black	middle	heterosexual	using Kahoot!	4	4	2	5	3	5	4	2	4	5	4	2	1	4	3	5	4	1	4	3	3	2	4	5	5	5	4	1	2	4	4	5	4	2	4	5	1.274910517
P245	25-34	women	married	white	middle	heterosexual	short lesson of ergonomy for teachers	3	5	5	5	5	5	5	5	5	5	5	3	5	4	3	2	2	4	5	5	5	5	3	5	5	5	5	5	5	5	5	4	4	5	5	5	0.91025899
P246	25-34	men					solving logic problems in a gamified environment	5	1	4	4	5	5	3	1	5	5	2	5	5	1	5	4	3	4	5	1	5	5	5	5	2	4	5	5	2	5	5	5	5	3	5	5	1.434274331
P247	18-24	women					solving logic problems in a gamified environment	4	2	2	2	2	4	4	4	5	3	2	2	2	4	4	4	4	4	4	2	3	2	2	2	4	4	4	3	2	3	2	2	2	4	2	4	0.999603096
P248	25-34	women					solving logic problems in a gamified environment	4	2	2	5	4	4	4	4	4	4	3	4	4	3	4	5	5	5	5	5	5	5	4	5	4	4	3	3	3	3	4	4	4	5	3	4	0.844684594
P249	18-24	men					solving logic problems in a gamified environment	4	4	3	3	2	2	4	1	4	3	4	3	3	2	3	2	3	3	4	4	4	3	2	3	3	3	3	4	4	4	3	2	3	4	2	3	0.806225775
P250	18-24	men					solving logic problems in a gamified environment	4	2	4	4	3	4	1	3	4	4	3	4	4	3	4	4	3	3	4	3	4	4	3	4	3	3	4	3	3	4	4	3	4	4	3	4	0.696362431
P251	25-34	women					solving logic problems in a gamified environment	4	2	2	4	2	2	2	4	2	2	2	4	4	2	4	2	4	1	2	2	4	4	2	4	2	2	2	1	1	4	4	2	4	2	2	3	1.069044968
P252	25-34	men					solving logic problems in a gamified environment	4	3	3	3	4	4	4	4	4	4	2	3	3	2	2	4	4	4	4	2	3	3	4	3	4	4	4	4	3	4	4	4	3	4	4	4	0.696932052
P253							solving logic problems in a gamified environment	2	2	2	2	4	2	2	2	2	2	2	2	2	4	2	4	2	2	2	2	2	2	4	2	4	2	2	2	2	2	2	4	2	4	2	2	0.802772972
P254	18-24	men					solving logic problems in a gamified environment	3	2	4	2	3	4	5	3	2	2	4	3	4	3	2	4	3	2	3	2	4	5	3	2	4	3	2	2	2	3	4	3	2	4	3	2	0.9258201
P255	25-34	men					solving logic problems in a gamified environment	4	4	4	4	3	4	3	3	4	4	2	4	2	2	4	2	3	2	3	2	3	2	3	4	3	4	3	2	2	3	2	3	4	2	2	3	0.828078671
P256	less than 18	women					solving logic problems in a gamified environment	5	1	4	4	5	4	5	4	5	5	2	3	4	1	3	5	3	4	5	3	2	4	5	3	5	3	4	2	1	3	4	5	4	5	1	4	1.315354983
P257	25-34	women					solving logic problems in a gamified environment	3	2	4	3	4	4	2	2	4	4	4	4	4	3	3	2	3	3	3	3	4	4	5	5	2	3	3	4	4	4	3	5	5	2	3	3	0.906326967
P258	18-24	men					solving logic problems in a gamified environment	4	4	4	4	3	4	3	2	4	4	4	3	4	4	3	4	3	3	4	4	3	4	3	4	3	3	4	3	3	4	3	4	3	3	2	4	0.608797931
P259	18-24	men					solving logic problems in a gamified environment	3	4	5	4	4	4	5	4	4	3	4	4	4	2	4	4	4	3	4	4	3	4	4	3	3	3	4	3	3	4	4	4	3	4	5	4	0.649175301
P260	25-34	men					solving logic problems in a gamified environment	5	1	5	5	5	5	4	5	5	5	2	5	5	5	5	2	5	5	5	1	5	5	5	5	4	5	5	5	1	5	5	5	5	4	4	4	1.268357268
P261	less than 18	women					solving logic problems in a gamified environment	5	3	3	3	5	4	2	2	4	5	4	4	3	1	4	2	2	3	4	4	3	3	5	3	3	3	3	4	4	3	3	5	3	2	5	3	1.021980648
P262	18-24	women					solving logic problems in a gamified environment	4	3	4	3	4	3	2	3	1	3	2	3	1	4	3	4	3	1	3	3	2	2	4	3	3	3	1	3	3	3	1	4	3	2	3	1	0.974272215
P263	18-24	women					solving logic problems in a gamified environment	4	5	4	5	2	5	2	3	5	4	4	4	4	5	5	2	3	4	2	4	5	4	4	4	2	3	4	3	2	2	4	2	4	1	1	4	1.206792943
P264	18-24	men					solving logic problems in a gamified environment	4	2	5	3	4	4	5	4	4	4	4	5	4	2	3	5	4	3	4	3	4	4	5	5	5	4	4	3	3	3	4	4	3	5	4	3	0.833333333
P265	18-24	men					solving logic problems in a gamified environment	4	1	3	4	5	4	5	4	4	4	3	3	4	3	4	4	4	4	3	3	4	4	5	4	4	4	5	4	3	4	4	5	4	4	4	4	0.761681515
P266	18-24	women					solving logic problems in a gamified environment	5	2	4	3	2	3	4	4	5	4	4	4	3	5	4	4	4	4	5	3	4	3	2	3	4	4	4	4	3	4	3	2	3	4	4	4	0.833333333
P267	18-24	women					solving logic problems in a gamified environment	4	2	4	4	2	3	2	4	3	3	4	4	2	3	3	2	4	4	4	4	4	4	3	2	2	4	4	4	4	4	5	3	4	2	4	5	0.906326967
P268	35-44	men					solving logic problems in a gamified environment	5	1	5	5	3	5	5	1	5	5	1	5	5	3	5	5	1	3	5	5	5	5	3	5	5	1	1	1	3	5	5	3	5	5	1	3	1.666666667
P269	25-34	women					solving logic problems in a gamified environment	5	2	2	4	2	4	4	3	3	4	2	4	4	4	4	4	3	2	3	5	2	4	2	2	4	3	3	4	5	3	4	2	3	5	4	3	0.990029661
P270	18-24	men					solving logic problems in a gamified environment	3	3	4	4	5	5	4	3	3	3	3	4	4	4	5	4	3	3	4	4	4	4	4	5	3	3	3	3	4	4	4	4	4	4	3	3	0.659485129
P271	18-24	men					solving logic problems in a gamified environment	4	2	1	2	4	2	4	1	4	4	3	2	2	4	2	2	2	4	3	4	1	3	3	3	2	2	3	3	2	2	4	2	2	2	2	3	0.960737151
P272	18-24	women					solving logic problems in a gamified environment	5	2	5	2	4	4	4	2	4	5	1	4	4	1	5	2	3	4	5	1	4	2	5	4	3	2	4	2	1	3	2	5	4	4	3	4	1.327068616
P273	18-24	women					solving logic problems in a gamified environment	5	1	5	5	2	4	2	5	5	4	5	4	5	1	3	2	5	4	5	1	5	5	1	4	2	1	4	5	4	5	5	1	4	2	5	5	1.570309847
P274	18-24	men					solving logic problems in a gamified environment	4	1	4	4	4	4	4	4	4	4	2	4	4	2	3	4	2	3	4	2	4	4	4	4	4	4	3	3	4	4	4	4	4	4	3	3	0.810153816
P275	18-24	men					solving logic problems in a gamified environment	4	3	4	3	4	4	5	3	3	4	2	4	4	3	4	5	3	3	4	2	3	4	3	4	5	3	4	3	2	3	3	3	4	5	2	4	0.845154255
P276	18-24	men					solving logic problems in a gamified environment	5	1	4	3	4	4	5	2	5	4	4	4	3	5	5	3	3	4	3	2	4	4	4	4	4	2	3	4	2	3	2	4	4	5	2	3	1.055221334
P277	18-24	men					solving logic problems in a gamified environment	5	3	4	4	4	4	4	3	3	4	3	4	4	3	3	5	3	3	4	3	4	4	4	3	4	3	3	4	3	4	4	4	4	5	3	3	0.632455532
P278	18-24	men					solving logic problems in a gamified environment	2	3	4	3	3	4	4	3	3	3	4	4	3	4	4	2	2	2	4	4	3	4	2	4	4	3	4	3	4	4	3	3	4	3	2	2	0.76997217
P279	35-44	men					solving logic problems in a gamified environment	4	4	4	4	3	4	3	2	4	4	2	3	3	3	3	4	2	2	4	3	3	4	3	3	2	2	3	4	4	3	3	3	4	4	2	4	0.76011695
P280	18-24	women					solving logic problems in a gamified environment	4	4	3	4	3	4	2	4	3	1	5	3	3	2	4	3	2	1	1	5	2	3	2	2	2	3	1	1	5	3	4	4	3	2	1	2	1.21465914
P281	18-24	men					solving logic problems in a gamified environment	3	3	3	3	4	1	1	2	4	4	4	3	3	1	3	2	3	4	3	2	4	4	5	5	3	3	4	3	2	3	3	5	4	2	3	5	1.082325539
P282	18-24	women					solving logic problems in a gamified environment	4	2	2	4	1	4	2	4	3	4	3	3	4	4	4	2	4	3	4	3	4	4	1	4	4	4	3	3	3	3	4	1	4	2	4	3	0.980362745
P283	18-24	women					solving logic problems in a gamified environment	4	2	2	4	4	4	4	2	2	4	4	2	2	2	4	4	2	2	2	4	4	4	4	4	2	2	2	2	4	2	4	4	2	4	2	3	0.999603096
P284	25-34	men					solving logic problems in a gamified environment	4	2	1	5	4	4	3	1	2	3	1	1	4	3	4	2	1	1	4	2	5	4	1	3	2	1	1	3	5	4	5	2	3	3	2	1	1.39015815
P285	18-24	men					solving logic problems in a gamified environment	2	4	2	1	4	3	2	5	5	2	5	2	2	4	2	2	4	4	2	2	2	2	2	2	2	4	2	1	4	2	1	2	1	2	4	3	1.198875134
P286	35-44	men					solving logic problems in a gamified environment	4	3	5	5	5	5	2	2	4	5	4	5	5	5	5	2	2	3	5	3	5	5	4	5	2	2	4	4	3	5	5	4	5	2	2	3	1.222474721
P287	18-24	men					solving logic problems in a gamified environment	4	2	4	5	5	3	4	4	4	4	2	4	4	4	5	2	4	3	4	2	4	5	4	4	2	4	3	3	2	4	5	4	4	2	4	3	0.96444737
P288	35-44	women					solving logic problems in a gamified environment	4	4	4	4	4	4	3	4	2	2	4	4	4	2	2	2	2	2	2	4	3	4	2	2	3	2	3	2	2	2	4	2	3	2	2	2	0.93052298
P289	35-44	men					solving logic problems in a gamified environment	4	4	4	4	4	4	3	3	2	3	3	4	4	2	3	3	2	2	3	2	3	4	4	4	3	2	2	3	2	3	4	4	4	3	2	2	0.820375446
P290	25-34	women					solving logic problems in a gamified environment	4	1	5	4	5	4	1	4	1	4	2	4	4	1	4	1	3	2	4	1	4	4	4	4	1	2	2	2	1	4	4	4	4	1	2	2	1.389301526
P291	25-34	women					solving logic problems in a gamified environment	4	2	4	4	3	3	2	4	2	2	4	4	4	2	2	2	2	2	2	4	4	3	2	3	2	2	2	2	4	4	4	2	2	2	3	2	0.920231165
P292	25-34	men					solving logic problems in a gamified environment	3	3	3	3	3	3	3	3	3	4	4	4	3	4	3	3	4	4	4	4	4	4	4	3	3	3	3	3	3	3	3	3	3	3	3	3	0.467176592
P293	less than 18	women					solving logic problems in a gamified environment	2	3	1	1	3	2	2	3	4	2	4	3	1	3	3	2	4	2	1	3	3	1	2	2	3	3	2	2	3	2	3	2	2	4	4	4	0.940702203
P294	45-54	men					solving logic problems in a gamified environment	4	3	3	2	3	2	3	3	4	4	3	2	3	2	3	3	3	3	3	2	3	4	3	3	2	3	4	4	3	3	3	3	3	3	3	4	0.608797931
P295	18-24	women					solving logic problems in a gamified environment	4	3	2	4	4	4	2	3	4	3	3	4	2	2	4	2	4	3	2	2	4	4	2	4	2	4	3	2	2	4	3	2	4	2	4	4	0.906326967
P296	35-44	men					solving logic problems in a gamified environment	5	2	4	4	4	4	4	3	4	4	4	4	4	3	4	4	3	4	4	4	4	4	3	4	2	3	4	4	3	4	3	2	2	4	4	4	0.728119997
P297	25-34	women					solving logic problems in a gamified environment	5	4	2	4	4	2	1	3	2	5	4	3	4	2	3	1	3	2	5	4	4	4	2	4	1	1	1	4	4	2	4	2	4	1	1	2	1.32617124
P298	35-44	men					solving logic problems in a gamified environment	4	3	4	3	4	4	4	3	4	4	3	4	3	3	4	4	3	3	4	3	4	4	4	3	4	3	3	2	2	4	4	4	3	4	3	4	0.6094494
P299	25-34	men					solving logic problems in a gamified environment	4	2	2	2	3	3	2	4	4	4	3	4	3	2	3	2	4	4	4	3	3	4	2	3	2	3	3	3	3	3	3	2	3	2	4	4	0.7740842
P300	25-34	women					solving logic problems in a gamified environment	4	2	4	3	3	4	4	4	1	2	3	4	3	2	4	4	3	1	3	2	4	3	3	3	2	1	1	3	4	3	1	2	3	3	5	1	1.108409414
P301	18-24	men					solving logic problems in a gamified environment	3	3	3	2	4	3	4	2	2	3	4	2	4	3	4	3	3	3	4	4	3	4	4	2	3	3	3	3	4	2	4	4	4	3	3	3	0.709907215
P302	18-24	women					solving logic problems in a gamified environment	5	3	2	4	4	5	1	3	4	4	3	4	3	1	4	1	3	2	2	4	4	4	4	4	2	3	3	1	3	2	2	4	3	1	3	1	1.193899839
P303	25-34	men					solving logic problems in a gamified environment	4	3	4	3	3	4	3	4	4	3	3	3	3	2	3	2	4	3	3	3	3	3	2	3	3	3	3	3	3	3	2	3	3	2	3	4	0.582822906
P304	35-44	women					solving logic problems in a gamified environment	4	2	2	4	3	4	2	2	4	3	2	4	4	2	5	2	2	3	4	2	4	4	2	4	2	2	3	2	2	4	4	2	4	2	2	3	0.983998968
P305	25-34	women					solving logic problems in a gamified environment	5	4	4	4	3	3	3	3	3	3	3	4	4	4	3	2	3	3	3	3	3	3	3	4	3	2	3	2	2	2	2	3	2	2	3	3	0.736249613
P306	18-24	men					solving logic problems in a gamified environment	5	2	3	4	2	4	3	4	5	5	4	4	4	5	4	5	5	3	4	3	5	4	3	4	2	4	3	2	3	2	5	4	5	5	4	5	1.028174527
P307	45-54	women					solving logic problems in a gamified environment	5	1	5	4	5	5	5	4	3	5	1	5	5	5	5	2	3	3	5	1	5	4	5	5	2	3	2	4	1	2	4	5	5	3	3	2	1.45405836
P308	18-24	men					solving logic problems in a gamified environment	3	2	2	3	5	3	5	1	3	3	2	3	3	1	4	5	2	3	3	2	1	3	4	3	3	2	3	2	2	2	4	4	4	5	1	2	1.150224271
P309	35-44	men					solving logic problems in a gamified environment	5	3	4	4	5	5	1	3	3	1	3	5	4	1	4	1	3	1	3	2	3	3	4	3	2	3	1	1	1	3	4	5	4	1	3	1	1.396992234
P310	18-24	men					solving logic problems in a gamified environment	5	1	5	5	5	5	5	1	3	3	5	5	3	4	5	5	1	5	4	5	5	5	5	5	5	1	5	3	5	5	4	4	4	5	1	3	1.424000624
P311	35-44	men					solving logic problems in a gamified environment	5	1	5	3	5	3	2	3	2	2	3	2	3	3	2	3	2	1	2	5	1	1	2	2	2	2	2	1	5	2	2	2	2	3	2	2	1.183215957
P312	25-34	women					solving logic problems in a gamified environment	5	4	4	4	4	4	2	2	4	3	2	4	4	1	2	3	3	4	3	3	4	4	3	4	5	3	5	2	2	3	4	4	3	3	2	5	1.018480038
P313	18-24	women					solving logic problems in a gamified environment	4	2	2	4	3	4	2	4	4	3	2	3	4	2	3	2	4	3	3	2	4	4	2	3	2	2	3	2	2	4	2	3	4	2	2	3	0.854493259
P314	25-34	men					solving logic problems in a gamified environment	4	2	3	5	4	5	5	3	4	4	3	4	4	4	2	5	2	3	4	2	3	4	5	5	5	3	2	3	2	4	4	4	4	4	3	3	0.993630508
P315	18-24	men					solving logic problems in a gamified environment	4	4	2	4	5	5	5	2	3	2	2	2	4	4	4	4	2	2	4	4	4	4	4	4	4	2	3	3	2	4	4	4	4	4	2	2	1.021980648
P316	18-24	women					solving logic problems in a gamified environment	4	1	3	4	4	4	2	4	5	4	4	3	3	2	3	2	4	4	4	3	3	4	4	4	1	2	4	4	2	3	4	4	4	2	5	5	1.049565292
P317	18-24	men					solving logic problems in a gamified environment	4	4	4	4	4	4	4	4	3	2	3	4	3	3	2	2	4	4	4	3	3	4	4	4	2	3	5	4	4	4	5	4	4	2	4	4	0.806225775
P318	25-34	men					solving logic problems in a gamified environment	4	4	4	5	4	5	5	1	3	4	3	4	4	4	4	4	1	3	4	4	4	4	4	4	4	1	1	3	4	4	4	4	4	4	3	3	1.052208562
P319	25-34	men					solving logic problems in a gamified environment	3	3	4	4	3	3	4	3	4	3	4	4	3	4	3	4	3	4	3	3	4	3	3	3	4	2	3	2	3	2	2	2	3	4	2	3	0.696932052
P320	35-44	women					solving logic problems in a gamified environment	4	2	3	5	2	3	4	2	3	4	2	4	4	2	3	4	2	3	3	2	3	4	2	3	4	3	2	3	2	4	4	2	3	4	2	2	0.894427191
P321	45-54	women					solving logic problems in a gamified environment	4	1	5	5	5	5	5	3	3	5	3	5	5	5	5	5	3	3	5	1	5	5	5	5	5	3	3	5	1	5	5	5	4	5	3	3	1.282358937
P322	18-24	women					solving logic problems in a gamified environment	5	3	4	5	5	4	4	3	4	5	5	4	4	4	4	3	2	4	4	3	3	4	4	3	3	4	4	4	3	2	4	4	4	4	3	4	0.76011695
P323	18-24	men					solving logic problems in a gamified environment	2	3	3	4	3	4	4	4	4	3	4	4	4	3	4	4	4	4	4	4	3	4	3	4	4	4	3	3	1	4	4	3	4	4	2	3	0.736788398
P324	25-34	men					solving logic problems in a gamified environment	4	2	4	3	4	2	4	4	4	4	2	3	4	2	2	4	4	4	5	2	5	4	3	3	4	2	4	5	2	4	4	4	4	4	2	3	0.96937224
P325	25-34	men					solving logic problems in a gamified environment	4	4	1	1	2	4	3	2	4	3	3	4	2	4	2	4	2	4	4	5	2	2	1	1	5	1	4	3	5	2	2	2	1	4	3	5	1.317465098
P326	25-34	women					solving logic problems in a gamified environment	4	2	4	4	1	3	4	1	3	4	2	3	3	3	4	5	1	2	4	2	4	4	2	3	5	2	3	2	2	3	4	2	4	5	1	1	1.217595862
P327	25-34	women					solving logic problems in a gamified environment	5	4	4	4	4	4	4	4	4	4	4	4	4	4	4	4	4	4	4	3	3	4	4	4	4	4	4	4	4	4	4	4	4	4	4	4	0.291411453
P328	25-34	women					solving logic problems in a gamified environment	1	1	1	1	1	1	1	1	1	1	1	1	1	1	1	1	1	3	3	1	1	1	3	3	3	3	3	3	3	3	3	3	2	3	3	4	1.035864795
P329	25-34	men					solving logic problems in a gamified environment	3	2	4	4	4	4	2	2	4	4	2	4	4	2	4	4	2	3	4	3	4	3	4	4	3	4	3	3	2	4	3	3	4	3	2	3	0.806225775
P330	25-34	women					solving logic problems in a gamified environment	4	3	4	4	5	5	5	3	3	4	2	4	4	4	4	4	2	3	3	2	4	4	4	4	4	2	4	3	2	4	4	5	4	4	2	3	0.906326967
P331	18-24	women					solving logic problems in a gamified environment	3	2	3	3	2	3	2	4	3	3	4	3	3	4	2	2	4	2	2	4	3	4	3	3	2	1	2	2	4	2	3	2	2	4	2	3	0.831903535
P332	18-24	women					solving logic problems in a gamified environment	3	2	3	3	2	3	2	4	3	3	4	3	3	4	2	2	4	2	2	4	3	4	3	3	2	1	2	2	4	2	3	2	2	4	2	3	0.831903535
P333	25-34	women					solving logic problems in a gamified environment	4	4	2	2	2	4	4	2	4	4	4	4	3	4	3	4	2	4	4	4	3	2	2	4	4	2	4	3	3	2	2	2	4	4	2	4	0.920231165
P334	25-34	men					solving logic problems in a gamified environment	5	1	2	4	4	5	5	5	5	5	5	5	4	5	5	5	5	5	5	2	2	2	5	3	3	3	3	3	3	3	3	3	3	3	4	2	1.227657467
P335	25-34	men					solving logic problems in a gamified environment	4	3	2	3	5	5	3	1	5	3	2	3	1	2	3	2	2	4	3	5	3	3	4	3	3	3	4	3	3	3	3	3	4	1	2	3	1.055221334
P336	25-34	women					solving logic problems in a gamified environment	4	2	4	4	3	4	4	3	3	3	3	4	4	4	4	4	2	3	3	3	4	4	2	2	3	2	3	3	4	3	3	3	3	3	2	2	0.736788398
P337	25-34	men					solving logic problems in a gamified environment	4	3	3	3	1	2	2	1	2	1	1	4	3	3	3	4	1	1	4	4	3	4	1	2	4	1	1	4	4	4	3	1	3	4	1	2	1.229272594
P338							solving logic problems in a gamified environment	5	3	3	3	2	4	4	3	3	3	3	3	3	2	4	4	3	3	3	2	3	3	2	2	3	3	3	3	3	3	4	2	3	4	3	3	0.673771663
P339	25-34	men					solving logic problems in a gamified environment	4	2	4	4	3	4	4	4	3	4	3	4	4	3	4	4	3	5	5	2	5	4	3	3	4	4	4	3	2	5	4	3	3	5	4	4	0.821825301
P340	18-24	men					solving logic problems in a gamified environment	4	2	4	3	4	4	4	1	4	3	2	3	4	4	4	4	2	3	4	2	3	3	4	4	2	4	3	3	2	3	3	4	4	4	4	4	0.855885321
P341	18-24	women					solving logic problems in a gamified environment	4	1	4	4	4	4	4	3	4	2	4	4	2	1	2	4	3	2	4	1	4	4	2	2	4	2	3	2	2	4	2	4	4	4	4	4	1.089633694
P342	25-34	men					solving logic problems in a gamified environment	4	3	3	4	5	4	4	2	5	4	4	4	4	4	4	4	2	4	4	4	2	4	5	4	4	2	4	3	4	4	4	5	4	4	2	4	0.840917866
P343	25-34	men					solving logic problems in a gamified environment	5	5	4	4	5	5	5	4	5	5	5	5	5	5	5	5	5	5	5	2	5	5	5	5	5	5	5	5	2	5	5	5	5	5	5	5	0.731925055
P344	25-34	women					solving logic problems in a gamified environment	4	2	4	4	4	4	2	4	4	3	3	3	3	3	4	2	4	2	2	3	4	4	3	2	2	4	2	3	4	4	3	3	2	2	2	3	0.840917866
P345	25-34						solving logic problems in a gamified environment	2	2	3	2	5	3	2	3	2	3	3	2	3	5	3	2	3	2	3	2	3	2	4	3	2	3	2	2	2	3	2	4	3	2	3	2	0.821825301
P346	18-24	men					solving logic problems in a gamified environment	4	2	4	4	4	4	4	4	4	3	3	4	4	2	4	4	3	3	4	3	4	4	3	3	4	3	3	3	2	2	4	4	4	4	3	3	0.694650763
P347	greater than 55	women					solving logic problems in a gamified environment	4	4	5	4	4	4	4	4	4	5	4	4	5	5	4	4	3	3	4	3	4	4	4	4	3	3	3	4	4	4	3	4	4	4	3	3	0.592947975
P348	35-44	men					solving logic problems in a gamified environment	3	3	4	4	4	4	1	3	4	4	2	4	3	3	4	4	3	4	4	4	4	4	4	4	4	4	4	4	3	4	4	4	4	4	4	4	0.676123404
P349	25-34	men					solving logic problems in a gamified environment	4	1	4	3	5	4	5	3	4	3	2	4	3	5	3	4	3	2	3	2	4	4	4	3	3	2	2	3	2	4	4	5	5	4	4	4	1.02662956
P350	25-34	women					solving logic problems in a gamified environment	4	2	4	4	4	4	4	3	4	4	3	4	4	4	4	4	3	3	4	3	4	4	4	4	4	3	4	4	3	3	4	4	4	4	3	4	0.524782646
P351	greater than 55	men					solving logic problems in a gamified environment	4	1	4	4	5	2	5	3	3	3	4	3	3	1	4	4	4	3	4	2	4	4	4	3	3	4	4	3	1	4	4	5	3	4	4	3	1.024695077
P352	45-54	women					solving logic problems in a gamified environment	4	2	2	4	4	4	5	1	3	4	1	4	4	1	4	5	1	2	4	1	4	4	4	3	2	4	2	4	1	3	5	4	3	5	2	2	1.32617124
P353	25-34	men					solving logic problems in a gamified environment	4	2	4	5	2	4	1	1	3	5	5	5	5	2	4	1	2	2	4	4	5	5	2	4	2	2	2	2	4	4	5	2	4	1	2	3	1.4040757
P354	18-24	men					solving logic problems in a gamified environment	5	4	4	5	5	5	2	4	4	4	4	4	5	5	5	1	4	3	5	3	5	4	4	4	1	3	3	4	2	5	4	4	4	1	3	3	1.180193689
P355	25-34	men					solving logic problems in a gamified environment	5	4	4	4	3	2	5	2	1	2	3	4	5	2	4	5	2	1	2	4	2	4	2	4	4	2	1	2	4	3	5	4	4	4	4	2	1.260826134
P356	18-24	men					solving logic problems in a gamified environment	4	2	4	4	4	4	3	1	4	4	2	4	4	1	5	2	2	2	5	2	4	4	3	4	2	2	2	4	2	4	5	4	4	2	2	3	1.158817131
P357	18-24	men					solving logic problems in a gamified environment	4	2	4	4	3	4	4	4	2	4	2	4	4	3	4	3	4	2	4	2	4	4	3	4	4	4	2	3	2	4	4	3	4	4	2	3	0.833333333
P358	18-24	women					solving logic problems in a gamified environment	5	3	4	4	5	4	2	1	2	4	4	2	2	1	2	2	2	4	4	4	2	3	4	2	2	2	3	4	4	2	2	5	2	2	2	2	1.165645812
P359							solving logic problems in a gamified environment	5	3	2	3	4	3	5	5	3	3	3	3	3	2	3	5	4	5	5	2	3	3	4	4	2	4	4	3	2	3	3	4	4	5	4	4	0.970599553
P360	25-34	women					solving logic problems in a gamified environment	3	3	3	3	4	4	4	2	3	3	2	2	3	4	3	4	2	3	3	2	2	3	3	3	4	2	3	3	2	3	3	4	3	4	2	2	0.714920353
P361	18-24	men					solving logic problems in a gamified environment	4	1	4	4	5	4	5	3	5	3	1	4	5	3	3	5	1	2	4	3	1	4	1	2	5	1	2	1	2	3	3	1	4	5	2	3	1.443925426
P362	25-34	women					solving logic problems in a gamified environment	4	2	2	4	2	2	5	2	3	3	2	2	4	3	2	5	2	3	4	2	2	4	2	2	5	2	3	3	2	3	4	2	2	5	1	4	1.115546702
P363	greater than 55	men					solving logic problems in a gamified environment	5	1	4	5	5	5	4	3	5	5	5	4	5	2	5	2	4	3	5	1	4	5	4	5	1	4	4	5	1	4	5	4	5	2	2	4	1.39015815
P364	25-34	men					solving logic problems in a gamified environment	4	2	4	4	4	4	2	3	4	3	3	3	4	2	3	2	2	4	4	4	4	4	4	3	2	2	4	2	4	4	4	4	2	2	2	3	0.888640838
P365	35-44	women					solving logic problems in a gamified environment	5	2	4	3	4	4	4	1	2	4	2	4	3	2	2	4	1	2	4	3	2	3	3	2	4	2	2	4	2	2	3	3	4	4	1	2	1.073120357
P366	25-34	women					solving logic problems in a gamified environment	2	2	4	4	2	4	4	3	3	4	2	4	4	4	4	4	3	3	4	3	4	4	2	4	4	3	3	3	2	4	4	2	3	4	4	3	0.792824967
P367	35-44	men					solving logic problems in a gamified environment	4	2	4	4	4	4	3	2	4	4	4	4	4	2	4	2	3	4	4	2	4	4	4	4	2	4	4	4	2	4	4	4	4	3	4	4	0.810153816
P368	35-44	men					solving logic problems in a gamified environment	4	2	4	4	4	4	2	2	4	4	4	4	4	2	4	4	4	4	3	2	4	4	4	4	4	4	4	3	2	4	4	4	4	4	4	4	0.766356045
P369							solving logic problems in a gamified environment	5	2	4	5	5	4	4	3	5	4	5	5	5	3	5	4	3	5	5	2	4	4	4	5	3	4	5	5	1	5	5	4	4	4	3	5	1.035864795
P370							solving logic problems in a gamified environment	3	3	4	4	3	3	5	3	3	3	3	4	4	3	4	5	3	3	3	3	4	4	3	4	5	3	3	3	3	4	4	3	4	5	3	3	0.696362431
P371	25-34	women					solving logic problems in a gamified environment	4	4	3	4	3	4	2	1	5	3	4	3	4	2	4	3	2	4	4	4	4	4	3	3	3	3	3	2	3	3	3	4	4	3	4	4	0.828078671
P372	25-34	women					solving logic problems in a gamified environment	4	2	4	4	4	4	4	3	4	4	4	4	4	3	4	3	3	3	4	3	4	4	3	3	2	2	3	3	3	3	3	3	4	4	3	3	0.644882172
P373	25-34	men					solving logic problems in a gamified environment	3	2	4	3	3	3	4	4	3	3	2	3	3	4	4	4	4	3	3	3	4	3	3	3	2	4	3	3	3	3	3	3	2	4	4	3	0.624245576
P374	25-34	men					solving logic problems in a gamified environment	5	2	5	4	3	5	4	3	3	2	2	5	4	4	4	3	3	2	4	2	5	4	2	4	4	2	3	2	2	5	4	4	4	3	2	2	1.099422648
P375	18-24	women					solving logic problems in a gamified environment	2	2	4	4	3	4	2	3	4	4	3	4	4	3	3	2	2	2	3	2	4	4	2	3	3	2	3	2	2	4	4	2	4	2	2	3	0.860047987
P376	25-34	women					solving logic problems in a gamified environment	2	1	3	4	4	4	2	2	3	2	2	3	4	2	3	1	2	2	3	2	3	4	3	2	1	2	2	2	1	2	4	3	2	1	2	2	0.937321412
P377	35-44	men					solving logic problems in a gamified environment	3	4	2	2	2	4	4	4	4	4	4	2	2	4	4	2	4	3	5	4	2	2	2	4	4	4	3	3	4	2	2	2	4	4	2	2	0.990029661
P378	25-34	women					solving logic problems in a gamified environment	3	2	2	3	2	2	3	3	3	2	2	4	3	4	4	4	4	2	2	4	4	4	2	2	2	2	3	2	4	2	2	2	4	1	4	3	0.920231165
P379	18-24	men					solving logic problems in a gamified environment	3	2	4	3	3	3	5	4	5	4	4	3	4	5	4	5	5	4	5	5	2	3	2	2	3	5	4	2	4	2	3	2	2	1	4	5	1.183215957
P380	18-24	men					solving logic problems in a gamified environment	5	3	5	4	5	5	5	1	4	5	3	5	4	2	5	2	1	3	5	1	5	5	4	5	2	3	4	5	1	5	5	4	5	5	1	4	1.475729575
P381	18-24	men					solving logic problems in a gamified environment	5	2	5	5	5	5	5	4	5	5	4	4	3	5	5	5	4	5	5	2	5	4	5	5	5	5	5	3	2	4	4	5	5	5	4	5	0.937321412
P382							solving logic problems in a gamified environment	3	2	3	2	4	4	3	2	3	2	4	3	2	5	2	2	3	4	2	3	2	2	3	3	2	2	3	2	2	4	2	3	4	2	3	3	0.831903535
P383	25-34	men					solving logic problems in a gamified environment	5	2	4	3	4	4	2	4	4	5	4	3	4	2	4	2	4	5	4	2	3	4	2	2	1	4	5	4	4	4	4	3	3	1	2	5	1.153325076
P384	35-44	women					solving logic problems in a gamified environment	4	3	4	3	4	4	3	3	4	3	3	4	4	2	3	4	3	3	4	3	4	4	4	3	3	3	4	4	3	3	4	3	3	4	3	3	0.554204707
P385	18-24	men					solving logic problems in a gamified environment	4	2	3	3	3	4	4	1	4	4	1	4	4	3	4	5	1	3	4	3	4	4	3	4	2	1	3	3	3	4	4	3	4	5	1	3	1.11661336
P386	18-24	men					solving logic problems in a gamified environment	3	2	4	3	1	2	1	4	3	4	3	2	2	2	3	1	4	2	2	2	1	3	1	2	2	1	1	1	2	1	2	2	2	1	2	3	0.960737151
P387	18-24	men					solving logic problems in a gamified environment	3	2	2	1	2	5	2	4	3	4	3	2	1	2	5	1	2	3	1	4	5	2	3	2	2	4	3	2	2	4	2	2	3	1	2	3	1.153325076
P388	25-34	women					solving logic problems in a gamified environment	4	1	4	4	5	4	5	2	3	4	4	4	4	4	4	4	3	3	4	1	5	4	5	4	5	3	3	4	1	4	4	4	4	5	3	2	1.099422648
P389	greater than 55	women					solving logic problems in a gamified environment	3	5	5	3	2	5	5	3	5	3	5	5	3	5	5	5	3	3	3	5	5	5	3	5	5	3	3	3	5	5	5	2	5	5	3	3	1.093995154
P390							solving logic problems in a gamified environment	5	1	2	4	4	5	2	2	3	4	2	4	2	2	5	2	2	4	4	2	2	4	4	4	2	2	3	2	2	4	4	4	4	2	2	2	1.146423008
P391	45-54	men					solving logic problems in a gamified environment	4	2	4	4	5	4	5	3	4	2	4	5	4	4	4	5	2	3	4	5	5	5	4	4	5	4	3	4	4	5	4	4	5	5	3	2	0.940702203
P392	35-44	women					solving logic problems in a gamified environment	5	1	5	4	5	5	5	3	4	5	4	5	4	4	5	4	3	4	5	1	5	5	4	4	2	3	4	5	2	5	5	4	4	4	3	4	1.121223821
P393	18-24	men					solving logic problems in a gamified environment	5	1	4	4	5	4	3	1	5	4	3	4	4	5	4	5	1	3	4	3	5	5	5	4	4	1	3	3	2	4	4	5	5	4	1	3	1.315354983
P394	25-34	women					solving logic problems in a gamified environment	4	1	4	4	4	4	2	4	5	4	4	4	4	1	4	2	3	4	4	1	4	4	4	4	4	4	4	4	1	3	4	4	4	2	2	4	1.105182596
P395	35-44	women					solving logic problems in a gamified environment	5	5	4	4	4	4	3	2	3	4	4	3	4	4	3	3	3	3	4	4	4	4	3	3	2	3	4	3	4	3	4	3	3	4	3	4	0.696362431
P396	45-54	women					solving logic problems in a gamified environment	3	2	3	3	4	3	1	4	2	3	4	1	2	4	2	1	4	1	2	3	2	2	3	3	2	4	2	3	2	2	2	3	3	2	3	2	0.908513525
